# Supplementary material for: Generating Functional and Highly Proliferative Melanocytes Derived from Human Pluripotent Stem Cells: A Promising Tool for Biotherapeutic Approaches to Treat Skin Pigmentation Disorders
Source: Int J Mol Sci. 2023 Mar 29;24(7):6398. doi: 10.3390/ijms24076398 (PMC10094141; doi:10.3390/ijms24076398)
Supplement: Supplementary file 1 [file ijms-24-06398-s001.zip]

Archive with 1 entries (1 files):
- ijms-2273757-supplementary.pdf
